# Supplementary material for: Toll-Like Receptor 7 Agonist GS-9620 Induces HIV Expression and HIV-Specific Immunity in Cells from HIV-Infected Individuals on Suppressive Antiretroviral Therapy
Source: J Virol. 2017 Mar 29;91(8):e02166-16. doi: 10.1128/JVI.02166-16 (PMC5375698; doi:10.1128/JVI.02166-16)
Supplement: Supplemental material [file JVI.02166-16_zjv999182518sd1.xlsx]

## Sheet: Sheet1
Table S1. Summary of latency reversal dataset.
Statistical analysis (p values): Student's t-test (two-tailed distribution, paired) was used to assess statistical significance
Fig 1A	Donor	HIV RNA (log copies/ml)
		Blank		100 nM GS-9620			1 uM GS-9620
		Average	Standard Deviation	Average	Standard Deviation	Fold Change vs Blank	Average	Standard Deviation	Fold Change vs Blank	Average	Standard Deviation	Fold Change vs Blank
	LP122	2.07	0.859282	2.237	0.0603471	0.166998	2.45725	0.340357	0.387244	4.0542	0.024064	1.9842
	LP126	1.30103	0	1.59272	0.505217	0.291687	1.59397	0.328666	0.292936	3.4626	0.0799051	2.16157
	LP127	1.32742	0.0457153	1.5891	0.463569	0.261678	1.52506	0.388036	0.197639	3.00031	0.232728	1.67289
	LP128	2.47037	0.378232	3.29267	0.241258	0.822305	3.06589	0.140258	0.595522	3.94938	0.0909917	1.47901
	LP129	1.36447	0.109888	1.32126	0.0350439	-0.0432113	1.30103	0	-0.0634439	3.17418	0.169124	1.8097
	LP130	1.30103	0	1.47032	0.242551	0.169285	1.30103	0	0	3.05546	0.137531	1.75443
	LP131	1.30103	0	1.44627	0.31071	0.145238	1.4673	0.191558	0.166267	2.58301	0.0871403	1.28198
	LP132	2.44146	0.156275	1.87308	0.260999	-0.568386	2.39757	0.416551	-0.043891	3.23373	0.215598	0.792264
	LP133	1.78746	0.374776	2.42595	0.483377	0.638499	2.4151	0.337359	0.627642	3.28471	0.22458	1.49726
	LP134	1.62965	0.390922	1.34154	0.0992199	-0.288117	1.67233	0.415411	0.0426722	2.83164	0.299242	1.20198
	LP135	1.44482	0.249048	1.65588	0.475001	0.211066	1.41958	0.188314	-0.0252416	4.01971	0.120775	2.57489
	LP137	1.30103	0	1.47781	0.433028	0.176783	1.92958	0.442975	0.628551	3.75549	0.187265	2.45446
	LP146	2.34768	0.422455	2.24862	0.187071	-0.0990564	2.49427	0.127104	0.146585	3.78786	0.135238	1.44018
	LP149	1.76391	0.535155	1.32628	0.0521715	-0.437625	1.47256	0.282774	-0.291348	2.73626	0.186004	0.972348
	LP150	2.37414	0.436619	1.77337	0.298358	-0.600763	2.52929	0.229414	0.155157	4.64446	0.105656	2.27033
	LP151	1.49927	0.295229	1.40179	0.152095	-0.0974844	1.31115	0.0247798	-0.188126	2.58262	0.181865	1.08335
	LP156	2.50089	0.206912	3.89198	0.0964466	1.39109	3.54527	0.244409	1.04438	3.98925	0.0818473	1.48836
	LP157	1.30103	0	2.17582	0.168963	0.874788	1.41184	0.191933	0.110813	2.67297	0.0960671	1.37194
	LP158	1.67727	0.651668	2.26345	0.187541	0.586179	1.73207	0.45573	0.0547953	3.63758	0.141537	1.96031
	LP159	1.30103	0	2.56536	0.115865	1.26433	1.61709	0.284107	0.316056	3.0743	0.0528412	1.77327
	LP160	1.42777	0.219515	1.86443	0.774945	0.436662	2.76038	0.372494	1.33261	3.01306	0.239818	1.5853
	LP161	1.61545	0.436602	1.30103	0	-0.314416	1.38204	0.140318	-0.233403	3.62414	0.154753	2.00869
	LP165	1.3889	0.174261	1.60388	0.370468	0.214979	1.67997	0.377194	0.291073	3.30975	0.285428	1.92085
	LP172	1.49314	0.209188	2.85197	0.100737	1.35882	2.00271	0.475243	0.509563	3.66596	0.0485474	2.17282
	LP173	1.30103	0	1.58112	0.275249	0.280088	2.09203	0.55952	0.790995	3.12709	0.327021	1.82606
	LP174	1.62742	0.43148	1.86596	0.312818	0.238536	1.96755	0.26745	0.34013	3.14675	0.233943	1.51933
	LP175	2.67418	0.32701	2.27992	0.0214639	-0.394261	2.59166	0.101181	-0.0825271	4.23662	0.109779	1.56244
	LP180	1.84096	0.660311	2.00602	0.630379	0.165058	1.60386	0.524514	-0.237101	3.73327	0.0843077	1.89231
	LP181	1.74506	0.461692	1.55542	0.327708	-0.189647	1.30103	0	-0.444035	3.43373	0.0561601	1.68867
	LP184	2.18078	0.0794276	2.94121	0.0885253	0.760427	2.76326	0.408773	0.582481	3.86342	0.132605	1.68263
	LP185	2.2607	0.191755	3.01505	0.12706	0.754349	2.54175	0.639925	0.281055	3.89447	0.36407	1.63377
	LP186	1.75066	0.443383	1.829	0.392021	0.0783394	1.55551	0.440765	-0.195154	2.85219	0.368414	1.10153
	LP187	1.41517	0.197698	1.33333	0.055951	-0.0818376	2.46419	0.14419	1.04902	3.79476	0.0968746	2.37959
	LP188	1.30103	0	1.77035	0.577882	0.469322	1.30103	0	0	2.78422	0.241508	1.48319
	LP189	1.30103	0	1.51877	0.377132	0.217738	1.67941	0.510519	0.378378	2.55211	0.271585	1.25108
	LP195	2.03249	0.385906	2.8037	0.238797	0.771207	1.60079	0.261902	-0.431705	3.25996	0.166053	1.22746
	Average Across Donors	1.71835	0.259178	1.98587	0.264999	0.267518	1.94295	0.284826	0.2246	3.38392	0.167524	1.66557
	p-value GS-9620 vs Blank			0.00319512			0.00265608			4.10863e-23
Fig 1B	Donor	HIV RNA (log copies/ml)
		Blank		100 nM GS-9620			1 uM GS-9620			PMA+Ionomycin
		Average	Standard Deviation	Average	Standard Deviation	Fold Change vs Blank	Average	Standard Deviation	Fold Change vs Blank	Average	Standard Deviation	Fold Change vs Blank
	LP198	2.50214	0.495538	2.61662	0.359231	0.114477	2.20875	0.410273	-0.293397	3.9798	0.130778	1.47765
	LP199	1.30673	0.0254785	1.59956	0.433404	0.292828	1.40236	0.205167	0.0956286	2.43676	0.491654	1.13003
	LP202	1.55319	0.302467	1.6227	0.369383	0.0695059	1.40686	0.225788	-0.14633	3.01518	0.47682	1.46198
	LP203	1.42904	0.23351	1.34877	0.114022	-0.0802664	1.40278	0.197385	-0.0262581	2.91673	0.453998	1.48769
	LP204	1.43627	0.217071	1.63491	0.31042	0.198635	1.56474	0.247794	0.128463	4.10245	0.11492	2.66617
	LP208	1.70614	0.192063	2.10072	0.179446	0.394583	2.14937	0.350847	0.443229	3.74462	0.113828	2.03848
	LP209	2.17095	0.389414	2.45468	0.426449	0.283735	2.59192	0.221689	0.420976	4.48897	0.103571	2.31802
	LP210	1.62025	0.350311	1.93217	0.381005	0.311911	1.86356	0.54313	0.243302	3.18294	0.187165	1.56268
	LP211	1.33836	0.0872226	1.39668	0.223436	0.0583184	1.44829	0.347218	0.109935	2.20456	0.466773	0.866197
	LP212	1.33836	0.3808	1.39668	0.55405	0.0583184	1.44829	0.537374	0.109935	2.89191	0.19531	1.55356
	LP213	1.75041	0.419981	1.63515	0.422908	-0.115256	1.74938	0.420072	-0.00102304	2.85736	0.0602114	1.10696
	LP216	2.52455	0.422816	2.30525	0.195815	-0.219302	2.70763	0.360677	0.183081	3.70662	0.0721914	1.18207
	LP218	1.67171	0.521103	1.75844	0.39345	0.086733	1.65443	0.332117	-0.0172833	3.79864	0.217633	2.12693
	LP222	1.80765	0.350473	1.6405	0.384555	-0.167148				2.76528	0.213696	0.957633
	LP224	1.63501	0.592987	2.57338	0.208718	0.938367				3.13302	0.468683	1.49801
	LP2286	1.68498	0.389836	2.51459	0.278395	0.829612				2.57704	0.552185	0.892065
	Average Across Donors	1.71723	0.335692	1.90817	0.327168	0.190941	1.81526	0.338425	0.0961738	3.23762	0.269963	1.52038
	p-value GS-9620 vs Blank			0.0322986			0.11657			2.14891e-11

## Sheet: Sheet2
		1 uM																100 nM																DMSO
IFN-		2070.67	653.49	770.42	2787.67	2083.16	520.59	691.98	760.72	1997.36	911.44	730	425	643	870			6348.82	89.81	1212.08	2382.71	1518.4	1035.49	385.81	2124.76	4307.26	9061.01	1860	793	966	901			0.37	0.57	4.5	4.5	4.5	4.5	4.5	4.5	4.5	2.15	4.6	4.6	3.4	4.01
IFN-		2386.46	255.39	411.19	6204.18	884.44	294.38	330.15	305.98	670.692	314.346	748	785	853	1068			2730	32.45	615.57	3399.38	459.89	426.99	162.07	1440.89	975.7	991.27	1069	1126	975	699			0.65	1.94	1.94	4.66	1.24	1.66	2.61	3.52	2.77132	7.18	5.93	0.7	0.69	0.42
MCP-1		1006.05	1374.54	1468.8	1746.67	2002.62	4992.28	59514.3	58796.9		1249.64	172722	62441	125878	106676			1511	1604.35	1378.41	1801.45	1558.07	1983.39	47030.9	46234.7	1115.71	1174.96	34513	3626	13418	52380			31.82	30	94.65	213.53	24.18	19.43	69.83	82.64	9931.44		39.22	3.85	383.84	103.06
I-TAC		553.09	696.71	436.64	621.76	495.39	780.26	545.76	898.52	606.11	537.68	705	639	1943	3247			476.78	255.63	495.41	559.55	336.61	441.94	1553.98	933.61	673.17	481	2410	3309	1761	2462			19.34	49.16	69.94	104.23	36.49	43.61	54.44	80.88	359.523	10.62	5.55	5.5	6.59	17.01
IL-1RA		52087.4	53192.9	45932.5	57369.7	55643.9	324313	101315	99012.2	44194.7	56717.7	332676	315300	162284	421022			44687.5	20813.7	37589.5	59483.5	31008.8	77352.8	78060.5	95781.5	37143.1	49700.5	315825	272592	180383	379058			1680.25	1467.35	9344.54	6860.43	836.16	1782.76	1594.25	3834.41	37950.3	1726.7	1620.36	1587.87	18625.1	5208.89
IL-6		6729.63	6747.34	5439.52	5971.91	4975.69	20785.4	9022.14	14268.7	4755.45	3240.1	34799	26226	24017	42599			3062.2	137.51	1357.18	1273.06	634.3	244.97	674.29	2685.41	398.77	1131.89	2826	2614	1683	1914			28.01	424.05	52.53	58.29	18.48	25.11	19.31	23.9	62.7368	543.55	167.46	10.33	459.27	18.27
IL-10		1311.11	855.38	605.11	1246.34	12.42	23.29	57.6	48.51	71.7	197.91	103	121	195	192			325.03	50.54	318.62	394.2	3.3	3.3	12.13	17.24	12.91	48.54	32	28	37	48			17.54	17.54	14.25	17.89	3.3	3.3			3.86	0.29	1.6	1.56	1.83	5.9
MIP-1		4160.26	1796.32	3100.25	3141.58	113061	37347.1	119795	39344.7	5058.25	3386.8	44648	13552	130862	359781			1896.51	1418.5	1557.54	909.06	16272.7	15513.6	5770.03	6555.28	1649.86	1455.33	9802	1660	3020	9365			283.9	1567.6	1671.79	2994.55	1866.24	783.19	719.62	886.13	8680.78	64.16	232.87	30.46	189.02	485.44
IP-10		548.88	888.83	521.52	536.68	535.74	1230.86	748.2	698.06	462.91	373.21	12886	8913	8081	15282			502.32	822.05	488.95	542.06	517.39	675.87	1130.4	502.43	508.58	352.09	36078	22439	16210	30094			240.65	74.21	531.91	511.61	309.3	266.17	168.27	370.17	322.23	135.02	396.76	142	783.69	772.11
MIP-1		1316.84	618.11	451.22	820.98	2671.11	391.08	908.42	360.92	938.93	358.9	2059	559	3961	7280			316.51	72.94	155.44	127.26	1115.44	349.14	86.13	167.31	75.29	109.6	889	72	104	173			33.73	12.78	112.98	126.2	15.39	13.93	18.54	23.04	842.769	15.05	28.12	8.32	16.77	21
TNF-		550.25	49.84	540.03	593.07	13.18	94.88	40.43	50.68	30.17	30.18	107	33	716	2305			137.94	72.77	137.92	188.5	161.37	135.72	135.17	174.73	135.56	181.17	7	3	54	217			22.63	22.63	20.4	20.4	53.75	48.9	6.8	6.8	41.5119	1.97	18.53	3.39	34.26	80.54
IL-8		1368.17	1640.85	1429.27	1655.1	789.63	3795.61	3906.72	2796.84			1893	1709	5399	17789			318.65	193.66	557.35	335.01	65.57	125.73	1498.75	959.04	796.56	763.3	190	74	515	2107			200.61	154.49	562.52	519.81	40.97	52.54	185.93	122.9	2051.53	45.97	29.13	20.63	382.24	747.14
GRO-		280.64	207.63	284.64	364.31	107.49	588.86	407.55	504.9	183.63	210.8	135	73	626	1325			36.55	19.31	79.73	63.2	24	25.98	76.56	90.95	21.14	24.06	7	2	13	82			7.84	31.13	32.52	36.05	22.19	20.97	27.62	28.48	10.16		1.48	1.8	5.14	11.65
IL-1		63.89	24.26	54.49	161.14	13.4	15	37.06	42.1	12.75	25.92	26	18	82	253			13.68	0.21	9	4.49	2.3	2.3	3.15	3.8	3.66	4.14	1	2	3	2			2.29	2.29	4.28	4.07	2.3	2.3	3.25	2.28	2.28		2.51	2.64	1.34	2.16
